# Supplementary material for: Phylogeographic dynamics of the arthropod vector, the blacklegged tick (Ixodes scapularis)
Source: Parasit Vectors. 2022 Jun 28;15:238. doi: 10.1186/s13071-022-05304-9 (PMC9241328; doi:10.1186/s13071-022-05304-9)
Supplement: Supplementary file 1 — Additional file 1.: Table S1. Sample metadata. For each tick, this includes year collected, sex, and collection site information. [file 13071_2022_5304_MOESM1_ESM.csv]

Sample_Name	Year	Sex	loc_latitude	loc_longitude	Region	County	Location
04021-457	2004	M	42.21803	-73.8291	Hudson	Columbia	Olana
04027-396	2004	F	41.97407	-73.73277	Hudson	Dutchess	Appalachian Trail
04027-570	2004	F	41.68862	-73.79105	Hudson	Dutchess	Mills-Norrie
04039-033	2004	F	42.422584	-74.0345	Hudson	Greene	George Vanderbilt Park
04039-058	2004	M	42.422584	-74.0345	Hudson	Greene	George Vanderbilt Park
04071-498	2004	M	41.175121	-74.177926	Hudson	Orange	Harriman State Park
04071-499	2004	M	41.179563	-74.176596	Hudson	Orange	Harriman State Park
04071-522	2004	M	41.175121	-74.177926	Hudson	Orange	Harriman State Park
04079-422	2004	M	41.36554	-73.59385	Hudson	Putnam	Ryder Farm
04079-447	2004	M	41.36554	-73.59385	Hudson	Putnam	Ryder Farm
04087-105	2004	F	41.02728	-73.909576	Hudson	Rockland	Tallman Mountain State Park
04087-249	2004	F	41.190952	-73.9883	Hudson	Rockland	High Tor State Park
04111-063	2004	M	41.8397	-73.99388	Hudson	Ulster	Louisa Pond
04111-085	2004	M	41.8397	-73.99388	Hudson	Ulster	Highwoods State Multiple Use Area
04119-410	2004	F	41.292916	-73.813317	Hudson	Westchester	Roosevelt State Park
04119-500	2004	F	41.241089	-73.578831	Hudson	Westchester	Ward Pound Ridge - Pell
08001-265	2008	F	42.71206	-73.87063	Hudson	Albany	Albany Pine Bush Preserve
08001-385	2008	M	42.71206	-73.87063	Hudson	Albany	Albany Pine Bush Preserve
08009-004	2008	F	42.06806	-78.46817	West	Cattaraugus	Gargoyle Park
08009-008	2008	F	42.06806	-78.46817	West	Cattaraugus	Gargoyle Park
08009-032	2008	F	42.10612	-78.77038	West	Cattaraugus	Allegany State Park
08009-052	2008	F	42.06806	-78.46817	West	Cattaraugus	Gargoyle Park
08009-055	2008	F	42.06806	-78.46817	West	Cattaraugus	Gargoyle Park
08009-057	2008	F	42.06806	-78.46817	West	Cattaraugus	Gargoyle Park
08009-065	2008	F	42.06806	-78.46817	West	Cattaraugus	Gargoyle Park
08009-070	2008	M	42.06806	-78.46817	West	Cattaraugus	Gargoyle Park
08009-074	2008	F	42.06806	-78.46817	West	Cattaraugus	Gargoyle Park
08009-075	2008	M	42.06806	-78.46817	West	Cattaraugus	Gargoyle Park
08009-086	2008	M	42.06806	-78.46817	West	Cattaraugus	Gargoyle Park
08009-088	2008	M	42.06806	-78.46817	West	Cattaraugus	Gargoyle Park
08009-095	2008	M	42.06806	-78.46817	West	Cattaraugus	Gargoyle Park
08009-112	2008	M	42.10612	-78.77038	West	Cattaraugus	Allegany State Park
08013-002	2008	F	42.093387	-79.239063	West	Chautauqua	Nordlund Industrial Park
08013-003	2008	F	42.093387	-79.239063	West	Chautauqua	Nordlund Industrial Park
08015-025	2008	F	42.044432	-76.733096	West Central	Chemung	Newtown Battlefield State Park
08015-040	2008	F	42.044432	-76.733096	West Central	Chemung	Newtown Battlefield State Park
08015-066	2008	F	42.044432	-76.733096	West Central	Chemung	Newtown Battlefield State Park
08015-125	2008	M	42.044432	-76.733096	West Central	Chemung	Newtown Battlefield State Park
08021-326	2008	F	42.21068	-73.832996	North	Columbia	Olana
08021-335	2008	F	42.21068	-73.832996	North	Columbia	Olana
08021-455	2008	M	42.21068	-73.832996	North	Columbia	Olana
08027-122	2008	F	41.74093	-73.77258	Hudson	Dutchess	Taconic-Hereford
08027-130	2008	F	41.74093	-73.77258	Hudson	Dutchess	Taconic-Hereford
08027-135	2008	F	41.74093	-73.77258	Hudson	Dutchess	Taconic-Hereford
08029-002	2008	F	42.674976	-79.051106	West	Erie	Wendt Beach County Park
08029-003	2008	M	42.674976	-79.051106	West	Erie	Wendt Beach County Park
08043-008	2008	F	43.00309	-75.02384	East Central	Herkimer	Albert Russell Park
08043-017	2008	F	43.00309	-75.02384	East Central	Herkimer	Albert Russell Park
08043-023	2008	F	43.00309	-75.02384	East Central	Herkimer	Albert Russell Park
08045-007	2008	F	44.304402	-76.023236	East Central	Jefferson	Wellesley Island State Park
08045-016	2008	F	44.304402	-76.023236	East Central	Jefferson	Wellesley Island State Park
08045-028	2008	M	44.304402	-76.023236	East Central	Jefferson	Wellesley Island State Park
08045-035	2008	M	44.304402	-76.023236	East Central	Jefferson	Wellesley Island State Park
08045-070	2008	F	44.304402	-76.023236	East Central	Jefferson	Wellesley Island State Park
08055-004	2008	F	43.17203	-77.52824	West	Monroe	Ellison Park Wetlands Center
08055-008	2008	F	43.17203	-77.52824	West	Monroe	Ellison Park Wetlands Center
08055-014	2008	F	43.17203	-77.52824	West	Monroe	Ellison Park Wetlands Center
08055-020	2008	F	43.17203	-77.52824	West	Monroe	Ellison Park Wetlands Center
08055-032	2008	M	43.17203	-77.52824	West	Monroe	Ellison Park Wetlands Center
08055-033	2008	M	43.17203	-77.52824	West	Monroe	Ellison Park Wetlands Center
08067-267	2008	F	43.060241	-75.973353	East Central	Onondaga	Green Lakes State Park
08067-270	2008	M	43.060241	-75.973353	East Central	Onondaga	Green Lakes State Park
08067-290	2008	M	43.060241	-75.973353	East Central	Onondaga	Green Lakes State Park
08071-296	2008	M	41.50923	-74.32351	Hudson	Orange	Highland Lakes State Park
08075-114	2008	M	43.253955	-76.04702	East Central	Oswego	Three Mile Bay Game Management Area
08075-130	2008	F	43.253955	-76.04702	East Central	Oswego	Three Mile Bay Game Management Area
08075-134	2008	F	43.253955	-76.04702	East Central	Oswego	Three Mile Bay Game Management Area
08075-135	2008	F	43.253955	-76.04702	East Central	Oswego	Three Mile Bay Game Management Area
08079-099	2008	M	41.36554	-73.59385	Hudson	Putnam	Ryder Farm
08087-094	2008	NA	41.14542	-74.1129	Hudson	Rockland	Kakiat County Park
08087-157	2008	NA	41.14542	-74.1129	Hudson	Rockland	Kakiat County Park
08091-155	2008	NA	43.108283	-73.734527	North	Saratoga	Parcel 45
08091-165	2008	NA	43.108283	-73.734527	North	Saratoga	Parcel 45
08091-166	2008	F	43.108283	-73.734527	North	Saratoga	Parcel 45
08091-173	2008	F	43.108283	-73.734527	North	Saratoga	Parcel 45
08091-174	2008	NA	43.108283	-73.734527	North	Saratoga	Parcel 45
08091-280	2008	M	43.108283	-73.734527	North	Saratoga	Parcel 45
08091-282	2008	M	43.108283	-73.734527	North	Saratoga	Parcel 45
08097-035	2008	F	42.36898	-76.88107	West Central	Schuyler	Watkins Glen State Park
08097-038	2008	F	42.36898	-76.88107	West Central	Schuyler	Watkins Glen State Park
08097-039	2008	M	42.36898	-76.88107	West Central	Schuyler	Watkins Glen State Park
08097-044	2008	F	42.36898	-76.88107	West Central	Schuyler	Watkins Glen State Park
08097-050	2008	F	42.36898	-76.88107	West Central	Schuyler	Watkins Glen State Park
08097-057	2008	F	42.36898	-76.88107	West Central	Schuyler	Watkins Glen State Park
08097-062	2008	F	42.36898	-76.88107	West Central	Schuyler	Watkins Glen State Park
08097-070	2008	F	42.36898	-76.88107	West Central	Schuyler	Watkins Glen State Park
08097-072	2008	F	42.36898	-76.88107	West Central	Schuyler	Watkins Glen State Park
08097-086	2008	M	42.36898	-76.88107	West Central	Schuyler	Watkins Glen State Park
08099-002	2008	NA	42.55749	-76.6256018	West Central	Seneca	Camp Barton
08099-073	2008	NA	42.719132	-76.900051	West Central	Seneca	Sampson State Park
08099-074	2008	F	42.719132	-76.900051	West Central	Seneca	Sampson State Park
08105-042	2008	NA	41.585613	-74.474215	Hudson	Sullivan	Old Heritage Canal Park
08109-172	2008	F	42.447781	-76.532135	West Central	Tompkins	Calvary Cemetery
08109-177	2008	F	42.447781	-76.532135	West Central	Tompkins	Calvary Cemetery
08109-423	2008	NA	42.401594	-76.580715	West Central	Tompkins	Robert H. Treman State Park
13001-151	2013	NA	42.72626	-73.90375	Hudson	Albany	Albany Pine Bush Preserve - Siver Road
13001-194	2013	M	42.72626	-73.90375	Hudson	Albany	Albany Pine Bush Preserve - Siver Road
13003-011	2013	F	42.40054	-78.18575	West	Allegany	Moss Lake
13003-019	2013	M	42.40054	-78.18575	West	Allegany	Moss Lake
13003-029	2013	NA	42.40054	-78.18575	West	Allegany	Moss Lake
13003-034	2013	F	42.40054	-78.18575	West	Allegany	Moss Lake
13003-042	2013	M	42.40054	-78.18575	West	Allegany	Moss Lake
13003-048	2013	NA	42.40054	-78.18575	West	Allegany	Moss Lake
13005-092	2013	F	40.87056	-73.805294	Hudson	Bronx	Pelham Bay Park
13009-087	2013	F	42.06806	-78.46817	West	Cattaraugus	Gargoyle Park
13009-091	2013	F	42.06806	-78.46817	West	Cattaraugus	Gargoyle Park
13009-097	2013	F	42.06806	-78.46817	West	Cattaraugus	Gargoyle Park
13009-103	2013	F	42.06806	-78.46817	West	Cattaraugus	Gargoyle Park
13009-120	2013	M	42.06806	-78.46817	West	Cattaraugus	Gargoyle Park
13013-020	2013	F	42.42505	-79.43071	West	Chautauqua	Lake Erie State Park
13013-025	2013	M	42.42505	-79.43071	West	Chautauqua	Lake Erie State Park
13013-039	2013	M	42.42505	-79.43071	West	Chautauqua	Lake Erie State Park
13015-072	2013	F	42.044432	-76.733096	West Central	Chemung	Newtown Battlefield State Park
13015-081	2013	NA	42.044432	-76.733096	West Central	Chemung	Newtown Battlefield State Park
13015-098	2013	M	42.044432	-76.733096	West Central	Chemung	Newtown Battlefield State Park
13017-001	2013	F	42.662534	-75.825051	East Central	Chenango	Lincklaen State Forest
13021-130	2013	M	42.21068	-73.832996	North	Columbia	Olana
13025-003	2013	M	42.50282	-74.84951	East Central	Delaware	South Hill State Forest
13027-107	2013	NA	41.74093	-73.77258	Hudson	Dutchess	Taconic-Hereford
13027-207	2013	M	41.68862	-73.79105	Hudson	Dutchess	James Baird State Park
13029-005	2013	F	42.88942	-78.71964	West	Erie	Reinstein Woods
13031-042	2013	M	43.854732	-73.734594	North	Essex	128 Burgey Rd
13035-022	2013	F	43.2139	-74.20793	North	Fulton	Collins-Gifford Valley Road
13039-174	2013	F	42.33263	-74.0015	Hudson	Greene	Cairo-Lockwood State Forest
13041-001	2013	F	43.37079	-74.24749	North	Hamilton	Pine Orchard Trail
13051-007	2013	M	42.59736	-78.00222	West Central	Livingston	Letchworth State Park
13051-202	2013	M	42.738386	-77.898081	West Central	Livingston	Letchworth State Park - Mt. Morris Entrance
13055-089	2013	NA	43.04826	-77.48378	West	Monroe	Powder Mill Park
13055-093	2013	M	43.04826	-77.48378	West	Monroe	Powder Mill Park
13055-094	2013	M	43.04826	-77.48378	West	Monroe	Powder Mill Park
13055-105	2013	NA	43.04826	-77.48378	West	Monroe	Powder Mill Park
13055-182	2013	F	43.0099	-77.56328	West	Monroe	Mendon Ponds Park
13057-097	2013	F	42.83107	-74.29404	North	Montgomery	Lost Valley State Forest
13057-115	2013	M	42.83107	-74.29404	North	Montgomery	Lost Valley State Forest
13057-120	2013	F	42.83717	-74.33508	North	Montgomery	Charleston State Forest
13065-010	2013	M	43.13629	-75.31309	East Central	Oneida	St. Stanislaus Cemetery
13065-011	2013	M	43.13629	-75.31309	East Central	Oneida	St. Stanislaus Cemetery
13065-018	2013	NA	43.13629	-75.31309	East Central	Oneida	St. Stanislaus Cemetery
13067-052	2013	F	42.973867	-76.08025	East Central	Onondaga	4204 Gordon Cooper Dr
13067-070	2013	M	43.060241	-75.973353	East Central	Onondaga	Green Lakes State Park
13067-090	2013	F	43.060241	-75.973353	East Central	Onondaga	Green Lakes State Park
13067-106	2013	NA	43.060241	-75.973353	East Central	Onondaga	Green Lakes State Park
13067-112	2013	F	43.060241	-75.973353	East Central	Onondaga	Green Lakes State Park
13071-067	2013	M	41.50923	-74.32351	Hudson	Orange	Highland Lakes State Park
13075-049	2013	NA	43.253955	-76.04702	East Central	Oswego	Three Mile Bay Game Management Area
13075-071	2013	M	43.253955	-76.04702	East Central	Oswego	Three Mile Bay Game Management Area
13075-082	2013	NA	43.253955	-76.04702	East Central	Oswego	Three Mile Bay Game Management Area
13077-006	2013	M	42.60061	-74.87052	East Central	Otsego	Hooker Mountain State Forest
13079-099	2013	F	41.36554	-73.59385	Hudson	Putnam	Ryder Farm
13079-102	2013	F	41.36554	-73.59385	Hudson	Putnam	Ryder Farm
13083-166	2013	F	42.84931	-73.34436	Hudson	Rensselaer	Tibbitts State Forest
13085-157	2013	M	40.543809	-74.228268	Hudson	Richmond	Clay Pit Ponds Park Preserve
13087-095	2013	F	41.14542	-74.1129	Hudson	Rockland	Kakiat County Park
13087-098	2013	F	41.14542	-74.1129	Hudson	Rockland	Kakiat County Park
13087-099	2013	F	41.14542	-74.1129	Hudson	Rockland	Kakiat County Park
13087-102	2013	F	41.14542	-74.1129	Hudson	Rockland	Kakiat County Park
13091-189	2013	F	43.108283	-73.734527	North	Saratoga	Parcel 45
13091-238	2013	F	43.15132	-73.70825	North	Saratoga	Wilton Wildlife Preserve
13091-267	2013	M	43.15132	-73.70825	North	Saratoga	Wilton Wildlife Preserve
13091-276	2013	M	43.15132	-73.70825	North	Saratoga	Wilton Wildlife Preserve
13097-072	2013	M	42.442881	-76.813696	West Central	Schuyler	Finger Lake National Forest - Interloken trail
13097-073	2013	M	42.442881	-76.813696	West Central	Schuyler	Finger Lake National Forest - Interloken trail
13097-078	2013	M	42.442881	-76.813696	West Central	Schuyler	Finger Lake National Forest - Interloken trail
13097-092	2013	F	42.36898	-76.88107	West Central	Schuyler	Watkins Glen State Park
13097-112	2013	M	42.36898	-76.88107	West Central	Schuyler	Watkins Glen State Park
13097-115	2013	M	42.36898	-76.88107	West Central	Schuyler	Watkins Glen State Park
13097-117	2013	M	42.36898	-76.88107	West Central	Schuyler	Watkins Glen State Park
13099-075	2013	M	42.719132	-76.900051	West Central	Seneca	Sampson State Park
13099-097	2013	M	42.719132	-76.900051	West Central	Seneca	Sampson State Park
13101-022	2013	F	42.5221	-77.69485	West Central	Steuben	Stony Brook State Park
13101-026	2013	M	42.5221	-77.69485	West Central	Steuben	Stony Brook State Park
13105-078	2013	M	41.585613	-74.474215	Hudson	Sullivan	Old Heritage Canal Park
13109-077	2013	M	42.447781	-76.532135	West Central	Tompkins	Calvary Cemetery
13109-085	2013	M	42.447781	-76.532135	West Central	Tompkins	Calvary Cemetery
13109-088	2013	M	42.447781	-76.532135	West Central	Tompkins	Calvary Cemetery
13109-100	2013	NA	42.447781	-76.532135	West Central	Tompkins	Calvary Cemetery
13111-139	2013	M	41.8397	-73.99388	Hudson	Ulster	Louisa Pond
13113-022	2013	M	43.34426	-73.7206	North	Warren	Vandusen Preserve
13113-046	2013	M	43.40758	-73.72391	North	Warren	Prospect Mountain
13113-059	2013	M	43.40758	-73.72391	North	Warren	Prospect Mountain
13113-067	2013	M	43.364849	-73.709716	North	Warren	Gurney Lane Recreation Area
13115-084	2013	F	43.16186	-73.42319	North	Washington	Carters Pond
13115-108	2013	M	43.16186	-73.42319	North	Washington	Carters Pond
13115-120	2013	F	43.08244	-73.30737	North	Washington	Battenkill State Forest
13115-150	2013	M	43.08244	-73.30737	North	Washington	Battenkill State Forest
13115-154	2013	M	43.08244	-73.30737	North	Washington	Battenkill State Forest
13115-192	2013	M	43.13682	-73.58446	North	Washington	Denton Wildlife Sanctuary
13119-070	2013	NA	41.26993	-73.80933	Hudson	Westchester	Mohansic Golf Course
13119-110	2013	F	41.26993	-73.80933	Hudson	Westchester	Mohansic Golf Course
13123-106	2013	M	42.57811	-77.13697	West Central	Yates	Keuka Lake State Park
17001-203	2017	F	42.72626	-73.90375	Hudson	Albany	Albany Pine Bush Preserve - Siver Road
17001-279	2017	M	42.57916	-74.18075	Hudson	Albany	Partridge Run Wildlife Management Area
17001-327	2017	M	42.65114	-74.01488	Hudson	Albany	John Boyd Thacher State Park
17009-289	2017	NA	42.06806	-78.46817	West	Cattaraugus	Gargoyle Park
17009-415	2017	NA	42.07476	-78.45898	West	Cattaraugus	Eden Heights of Olean Assisted Living
17009-447	2017	F	42.10612	-78.77038	West	Cattaraugus	Allegany State Park
17009-479	2017	M	42.10612	-78.77038	West	Cattaraugus	Allegany State Park
17009-581	2017	NA	42.41986	-78.90265	West	Cattaraugus	Deer Lick Conservation Area
17013-030	2017	NA	42.018397	-79.169632	West	Chautauqua	Audubon
17013-123	2017	M	42.42505	-79.43071	West	Chautauqua	Lake Erie State Park
17015-066	2017	F	42.044432	-76.733096	West Central	Chemung	Newtown Battlefield State Park
17015-125	2017	M	42.044432	-76.733096	West Central	Chemung	Newtown Battlefield State Park
17019-106	2017	M	44.777454	-73.377121	North	Clinton	Point Au Roche State Park
17021-272	2017	NA	42.21068	-73.832996	Hudson	Columbia	Olana
17021-278	2017	NA	42.21068	-73.832996	Hudson	Columbia	Olana
17025-087	2017	F	42.44938	-74.92988	East Central	Delaware	Robert V. Riddell State Park
17025-093	2017	NA	42.44938	-74.92988	East Central	Delaware	Robert V. Riddell State Park
17025-095	2017	M	42.44938	-74.92988	East Central	Delaware	Robert V. Riddell State Park
17027-063	2017	F	41.74093	-73.77258	Hudson	Dutchess	Taconic-Hereford
17027-087	2017	M	41.74093	-73.77258	Hudson	Dutchess	Taconic-Hereford
17029-049	2017	F	42.88942	-78.71964	West	Erie	Reinstein Woods
17029-091	2017	M	42.88942	-78.71964	West	Erie	Reinstein Woods
17029-103	2017	M	42.88942	-78.71964	West	Erie	Reinstein Woods
17031-177	2017	NA	44.364461	-73.799391	North	Essex	Beaver Brook Trails
17031-215	2017	M	44.364461	-73.799391	North	Essex	Beaver Brook Trails
17031-239	2017	NA	44.352077	-73.364487	North	Essex	Noblewood Park Nature Conservancy
17035-071	2017	F	43.2139	-74.20793	North	Fulton	Collins-Gifford Valley Road
17035-072	2017	F	43.2139	-74.20793	North	Fulton	Collins-Gifford Valley Road
17037-010	2017	F	42.87198	-78.12248	West	Genesee	Genesee County Park
17039-251	2017	NA	42.33263	-74.0015	Hudson	Greene	Cairo-Lockwood State Forest
17039-260	2017	M	42.33263	-74.0015	Hudson	Greene	Cairo-Lockwood State Forest
17039-276	2017	NA	42.33263	-74.0015	Hudson	Greene	Cairo-Lockwood State Forest
17041-002	2017	F	43.253733	-74.225654	North	Hamilton	Northville-Placid Trail - Benson Rd Access
17043-052	2017	F	42.931225	-74.805796	East Central	Herkimer	Ohisa State Forest
17043-057	2017	F	42.931225	-74.805796	East Central	Herkimer	Ohisa State Forest
17043-062	2017	F	42.931225	-74.805796	East Central	Herkimer	Ohisa State Forest
17043-071	2017	F	42.931225	-74.805796	East Central	Herkimer	Ohisa State Forest
17043-095	2017	M	42.931225	-74.805796	East Central	Herkimer	Ohisa State Forest
17053-002	2017	F	43.05851	-75.750586	East Central	Madison	Canastota Cazenovia State Trailway
17053-047	2017	NA	43.05851	-75.750586	East Central	Madison	Canastota Cazenovia State Trailway
17055-236	2017	NA	43.0099	-77.56328	West	Monroe	Mendon Ponds Park
17055-237	2017	NA	43.0099	-77.56328	West	Monroe	Mendon Ponds Park
17057-082	2017	NA	42.99238	-74.6804	Hudson	Montgomery	Erie Canalway Trail - Lock 33
17057-084	2017	NA	42.99238	-74.6804	Hudson	Montgomery	Erie Canalway Trail - Lock 33
17063-119	2017	NA	43.18522	-78.6314	West	Niagara	Donald Lewis Property
17063-127	2017	NA	43.18522	-78.6314	West	Niagara	Donald Lewis Property
17063-138	2017	NA	43.18522	-78.6314	West	Niagara	Donald Lewis Property
17067-231	2017	NA	43.033761	-76.250246	East Central	Onondaga	112 Peridot Dr
17069-061	2017	F	42.97173	-77.4399	West Central	Ontario	Dryer Road Park
17069-068	2017	NA	42.97173	-77.4399	West Central	Ontario	Dryer Road Park
17069-108	2017	M	42.97173	-77.4399	West Central	Ontario	Dryer Road Park
17071-078	2017	F	41.50923	-74.32351	Hudson	Orange	Highland Lakes State Park
17073-013	2017	NA	43.14259	-78.32352	West	Orleans	Iroquois National Wildlife Refuge - East Shelby Rd
17073-032	2017	F	43.14259	-78.32352	West	Orleans	Iroquois National Wildlife Refuge - East Shelby Rd
17077-129	2017	M	42.576772	-75.120672	East Central	Otsego	Gilbert Lake State Park - Town Line Rd
17077-142	2017	F	42.789692	-74.865265	East Central	Otsego	Glimmerglass State Park - Frisbee Golf Course Area
17077-162	2017	M	42.789692	-74.865265	East Central	Otsego	Glimmerglass State Park - Frisbee Golf Course Area
17077-176	2017	NA	42.789692	-74.865265	East Central	Otsego	Glimmerglass State Park - Frisbee Golf Course Area
17079-105	2017	M	41.36554	-73.59385	Hudson	Putnam	Ryder Farm
17083-372	2017	F	42.84931	-73.34436	Hudson	Rensselaer	Tibbitts State Forest
17087-105	2017	NA	41.14542	-74.1129	Hudson	Rockland	Kakiat County Park
17089-060	2017	NA	44.36872	-75.30672	North	St Lawrence	Wolf Lake State Forest - Sam Day Rd
17091-340	2017	NA	43.108283	-73.734527	North	Saratoga	Parcel 45
17093-220	2017	NA	42.81074	-74.13479	North	Schenectady	Featherstonehaugh State Forest
17093-231	2017	M	42.81074	-74.13479	North	Schenectady	Featherstonehaugh State Forest
17093-237	2017	M	42.81074	-74.13479	North	Schenectady	Featherstonehaugh State Forest
17093-290	2017	M	42.8253	-74.05257	North	Schenectady	Plotterkill Preserve
17095-140	2017	NA	42.43738	-74.45799	Hudson	Schoharie	Mine Kill State Park
17095-206	2017	M	42.56931	-74.43966	Hudson	Schoharie	Patria State Forest
17097-075	2017	F	42.442881	-76.813696	West Central	Schuyler	Finger Lake National Forest - Interloken trail
17097-258	2017	M	42.36898	-76.88107	West Central	Schuyler	Watkins Glen State Park
17097-267	2017	M	42.36898	-76.88107	West Central	Schuyler	Watkins Glen State Park
17101-145	2017	F	42.52811	-77.6976	West Central	Steuben	West Route 36
17101-183	2017	M	42.52811	-77.6976	West Central	Steuben	West Route 36
17105-157	2017	M	41.55709	-74.44985	Hudson	Sullivan	Mamakating Town Park
17105-159	2017	M	41.55709	-74.44985	Hudson	Sullivan	Mamakating Town Park
17105-204	2017	F	41.78987	-74.71004	Hudson	Sullivan	Francis A. Hanofee Park
17111-216	2017	M	41.9356	-74.3281	Hudson	Ulster	Slide Mountain Wilderness
17113-098	2017	M	43.401774	-73.734151	North	Warren	Lake George Recreation Area - Gage Brook Ski Trail
17115-189	2017	M	43.13682	-73.58446	North	Washington	Denton Wildlife Sanctuary
17119-065	2017	F	41.26993	-73.80933	Hudson	Westchester	Mohansic Golf Course
918-7	2009		40.11	-75.17	PA	Chester	Crow's Nest Preserve
918-9	2009		40.11	-75.17	PA	Chester	Crow's Nest Preserve
PL-725	2010		40.11	-75.17	PA	Chester	Crow's Nest Preserve
VA-G1	2017				VA	Loudoun
VA-G2	2017				VA	Loudoun
VA-L2	2017				VA	Loudoun
