# Supplementary material for: Phylogeographic dynamics of the arthropod vector, the blacklegged tick (Ixodes scapularis)
Source: Parasit Vectors. 2022 Jun 28;15:238. doi: 10.1186/s13071-022-05304-9 (PMC9241328; doi:10.1186/s13071-022-05304-9)
Supplement: Supplementary file 2 — Additional file 2.: Table S2. Long-range PCR primer sequences. [file 13071_2022_5304_MOESM2_ESM.csv]

Fragment	Primer	Direction	Start	Stop	Sequence	Length	Complementing Primers
1	F5	Forward	13900	13927	AAAGCATTCCTATGCGTCTTCTTTATGT	28	R4b
1	F5.2	Forward	13699	13725	TGGCACAAGTTTAGCCAAATCATTTAT	27	R4.2, R4.3
1	F5.3	Forward	13463	13490	TCCTCTAATAAGCTTAAAATACCGCCAA	28	R4.2
1	F5.4	Forward	13191	13217	GGGCGATATGTGCATATTTTAGAGCTT	27	R4.2
1	R4b	Reverse	2425	2452	TCGTGGTATCCCACTTAACCCTAAGAAA	28	F5
1	R4.2	Reverse	3082	3108	TCGGTTATCAACATCAAGTAAACGGAA	27	F5.2
1	R4.3	Reverse	2952	2978	ACAGTAATTGAAGGTGAAAAGGATTCA	27	F5.2
2	F10	Forward	2270	2297	CACTATGTTCTCTCAATAGGAGCCGTTT	28	IR3
2	F10.2	Forward	1651	1677	ACGATCTCCTGGAATATCTCTTGAACG	27	IR3, IR3.2
2	F10.3	Forward	2032	2058	TATTGACACTCGAGCTTACTTTACTGC	27	IR3
2	IR3	Reverse	6973	7000	CAGGAATGACAAAAAGAGCTCAAATTCC	28	F10
2	IR3.2	Reverse	6888	6914	CATTCTTCTACTTTAGTAACTGCTGGA	27	F10.2
3	IF1	Forward	6956	6983	GTAATCATGCAGAAAAGGGAATTTGAGC	28	R6
3	IF2	Forward	6776	6803	CTAAATTTGCACCTACACCCGCTATAAA	28	R6
3	IF4	Forward	6889	6916	CCAGCAGTTACTAAAGTAGAAGAATGGA	28	R6
3	IF5	Forward	6612	6638	GGTGTGAATCACTAATCCAGCACATAA	27	R6
3	IF6	Forward	6580	6608	CCTAAATACCGGATATCTTGAATACCTGA	29	R6
3	IF7	Forward	6492	6518	AAACCCTCCTACAAAAGGAAATCCAAA	27	R6.2
3	R6	Reverse	11572	11599	GTAGGTTTATGAGGGGTTTTTCAACCTT	28	IF1-6
3	R6.2	Reverse	11310	11336	TTCTTTATTAGGAGCTTATCGAGGTGT	27	IF7
4	F4	Forward	11128	11155	GACTTCGATTAGTCTCAGCAAAACAAGA	28	R1b
4	F4.2	Forward	11293	11319	AAGAAATTACCTGAGCTACACCTCGAT	27	R1.2
4	F4.3	Forward	10904	10930	ACGATACCGAACTAAAGTTCCTCGAAT	27	R1.2, R1.3
4	R1b	Reverse	13999	14026	AGTTTTAGAGATGACCAGTTTACTTCAC	28	F4
4	R1.2	Reverse	14359	14385	ATATTTGGGGTATGAACCCACTAGCTT	27	F4.3
4	R1.3	Reverse	13993	14020	AGAGATGACCAGTTTACTTCACATAAAT	28	F4.3
